# Supplementary material for: Antipathogenic Applications of Copper Nanoparticles in Air Filtration Systems
Source: Materials (Basel). 2024 Jun 1;17(11):2664. doi: 10.3390/ma17112664 (PMC11173455; doi:10.3390/ma17112664)
Supplement: Supplementary file 1 [file materials-17-02664-s001.zip]

Archive with 1 entries (1 files):
- materials-2992247-supplementary.pdf
